# Supplementary material for: A stem cell reporter based platform to identify and target drug resistant stem cells in myeloid leukemia
Source: Nat Commun. 2020 Nov 26;11:5998. doi: 10.1038/s41467-020-19782-x (PMC7691523; doi:10.1038/s41467-020-19782-x)
Supplement: Supplementary file 3 — Supplementary Data 1 [file 41467_2020_19782_MOESM3_ESM.xlsx]

## Sheet: Sheet1
Supplementary Table 1: List of antibodies used
Immunofluorescence
Antibody	Clone	Vendor	Dilution	Catalog number
chicken anti-GFP	polyclonal	Abcam	1.5:1000	ab13970
mouse anti-Sdc1	B-A38	Abcam	1:100	ab34164
rabbit anti-Msi2	EP1305Y	Abcam	1:200	ab76148
CellMask Orange	-	Invitrogen	1:1000	C10045
DAPI	-	Invitrogen	1:10000	D1306
AlexaFluor 488 goat anti-chicken	-	Invitrogen	1:1000	A11039
AlexaFluor 647 goat anti-mouse	-	Invitrogen	1:1000	A21235
AlexaFluor 488 goat anti-rabbit	-	Invitrogen	1:1000	A11008
Blocking Assay
Antibody	Clone	Vendor	Dilution	Catalog number
rat anti-LPAM-1	MAB0841	GeneTex	1:2000 or 1:200	GTX52427
rat anti-Siglec F	E50-2440	BD Bioscences	1:1000 or 1:100	552125
rat anti-Itgb7	FIB504	Origene	1:1000 or 1:100	TA320399
rat anti-Sdc1	281.2	BD Pharmingen	1:1000 or 1:100	553712
rat IgG2a,k	-	Biolegend	1:2000 or 1:200	400516
In Vivo Live Animal Imaging
Antibody	Fluorophore	Clone	Vendor	Dilution	Catalog number
VE Cadherin	AF647	BV13	Biolegend	70 ul/mouse	138006
Flow cytometry
KLS sorting:
Antibody	Fluorophore	Clone	Vendor	Dilution	Catalog number
CD16/CD32	-	2.4G2	BD Bioscience	1:100	553141
CD3	APC	17A2	Invitrogen	2:100	17-0032-82
CD4	APC	GK1.5	Invitrogen	2:100	17-0041-83
CD8	APC	53-6.7	Invitrogen	2:100	17-0081-82
CD19	APC	MB19-1	Invitrogen	2:100	17-0191-82
B220	APC	RA3-6B2	Invitrogen	2:100	17-0452-82
CD11b	APC	M1/70	Invitrogen	2:100	17-0112-83
Gr1	APC	RB6-8C5	Invitrogen	2:100	17-5931-82
Ter119	APC	TER-119	Invitrogen	2:100	17-5921-82
ckit	BV421	2B8	Biolegend	3:100	105828
Sca1	PE/Cy7	D7	Invitrogen	3:100	25-5981-82
Primary bcCML sorting:
Antibody	Fluorophore	Clone	Vendor	Dilution	Catalog number
CD16/CD32	-	2.4G2	BD Bioscience	1:100	553141
NGFR	BV421	C40-1457	BD Bioscience	3uL/1M cells	562562
CD2	APC	RPA-2.10	Invitrogen	3uL/1M cells	17-0029-42
CD3	APC	17A2	Invitrogen	3uL/1M cells	17-0032-82
CD4	APC	GK1.5	Invitrogen	3uL/1M cells	17-0041-83
CD8	APC	53-6.7	Invitrogen	3uL/1M cells	17-0081-82
CD19	APC	MB19-1	Invitrogen	3uL/1M cells	17-0191-82
B220	APC	RA3-6B2	Invitrogen	3uL/1M cells	17-0452-82
CD11b	APC	M1/70	Invitrogen	3uL/1M cells	17-0112-83
Gr1	APC	RB6-8C5	Invitrogen	3uL/1M cells	17-5931-82
Ter119	APC	TER-119	Invitrogen	3uL/1M cells	17-5921-82
Antibody Screen Validation:
Antibody	Fluorophore	Clone	Vendor	Dilution	Catalog number
CD16/CD32	-	2.4G2	BD Bioscience	1:100	553141
NGFR	BV421	C40-1457	BD Bioscience	3uL/1M cells	562562
CD2	APC	RPA-2.10	Invitrogen	3uL/1M cells	17-0029-42
Sdc1	APC/Cy7	281.2	Invitrogen	3uL/1M cells	142530
LPAM1	PE	DATK32	Biolegend	3uL/1M cells	120605
CD72	FITC	K10.6	BD Bioscience	3uL/1M cells	550966
NGFR	PE/Cy7	ME20.4	Biolegend	3uL/1M cells	345109
Itgb7	BV421	M293	Invitrogen	3uL/1M cells	743787
Siglec-F	BV421	E50-2440	BD Bioscience	3uL/1M cells	562681
HSC Analysis
Antibody	Fluorophore	Clone	Vendor	Dilution	Catalog number
CD16/CD32	-	2.4G2	BD Bioscience	1:100	553141
CD3	APC	17A2	Invitrogen	2:100	17-0032-82
CD4	APC	GK1.5	Invitrogen	2:100	17-0041-83
CD8	APC	53-6.7	Invitrogen	2:100	17-0081-82
CD19	APC	MB19-1	Invitrogen	2:100	17-0191-82
B220	APC	RA3-6B2	Invitrogen	2:100	17-0452-82
CD11b	APC	M1/70	Invitrogen	2:100	17-0112-83
Gr1	APC	RB6-8C5	Invitrogen	2:100	17-5931-82
Ter119	APC	TER-119	Invitrogen	2:100	17-5921-82
Sca1	PE	D7	Invitrogen	2:100	12-5981-82
ckit	BV421	2B8	Biolegend	2:100	105828
CD150	PE/Cy7	TC15-12F12.2	Biolegend	2:100	115914
CD48	FITC	HM48-1	Invitrogen	2:100	11-0481-82
Flt3	PE	A2F10	Invitrogen	2:100	12-1351-82
Hematopoetic Progenitor Analysis:
Antibody	Fluorophore	Clone	Vendor	Dilution	Catalog number
CD3	APC	17A2	Invitrogen	2:100	17-0032-82
CD4	APC	GK1.5	Invitrogen	2:100	17-0041-83
CD8	APC	53-6.7	Invitrogen	2:100	17-0081-82
CD19	APC	MB19-1	Invitrogen	2:100	17-0191-82
B220	APC	RA3-6B2	Invitrogen	2:100	17-0452-82
CD11b	APC	M1/70	Invitrogen	2:100	17-0112-83
Gr1	APC	RB6-8C5	Invitrogen	2:100	17-5931-82
Ter119	APC	TER-119	Invitrogen	2:100	17-5921-82
ckit	BV421	2B8	Biolegend	2:100	105828
Sca1	PE/Cy7	D7	Invitrogen	2:100	25-5981-82
CD16/CD32	PE	93	Invitrogen	2:100	12-0161-81
CD34	FITC	RAM34	Invitrogen	2:100	11-0341-82
IL7Rα	PE/Cy5	A7R34	Invitrogen	2:100	15-1271-81
Myeloid/Erythroid:
Antibody	Fluorophore	Clone	Vendor	Dilution	Catalog number
CD16/CD32	-	2.4G2	BD Bioscience	1:100	553141
CD11b	APC	M1/70	Invitrogen	2:100	17-0112-83
Gr-1	PE/Cy7	RB6-8C5	Invitrogen	2:100	25-5931-82
Ter119	FITC	TER-119	Invitrogen	2:100	11-5921-82
CD71	PE	C2F2	BD Bioscience	2:100	553267
Lymphoid:
Antibody	Fluorophore	Clone	Vendor	Dilution	Catalog number
CD16/CD32	-	2.4G2	BD Bioscience	1:100	553141
CD3	APC	17A2	Invitrogen	2:100	17-0032-82
CD19	FITC	MB19-1	Invitrogen	2:100	11-0191-82
B220	PE	RA3-6B2	Invitrogen	2:100	12-0452-82
