# Supplementary material for: A stem cell reporter based platform to identify and target drug resistant stem cells in myeloid leukemia
Source: Nat Commun. 2020 Nov 26;11:5998. doi: 10.1038/s41467-020-19782-x (PMC7691523; doi:10.1038/s41467-020-19782-x)
Supplement: Supplementary file 4 — Supplementary Data 2 [file 41467_2020_19782_MOESM4_ESM.xlsx]

## Sheet: Sheet1
Supplementary Table 2: List of primer sequences.
qRT-PCR PRIMERS
Gene	Primer Forward (5’-3’)	Primer Reverse (5’-3’)
β2M	ACCGGCCTGTATGCTATCCAG	AATGTGAGGCGGGTGGAACTG
Sdc1	CTTTGTCACGGCAGACACCTT	GACAGAGGTAAAAGCAGTCTCG
Itgb7	TGGGCACGGATACTGCAAAT	AGTATGATGGCACGGGTGTG
ACTB	AAGCCACCCCACTTCTCTCTAA	AATGCTATCACCTCCCCTGTGT
SDC1	ACGGCTATTCCCACGTCTC	TGTGGCAGGACTACAGCCTC
SDC2	TTGACAGCTCCATTGAAGAA	CAGCTCTGGACTCTCTACATCC
SDC3	TGGCGCAGTGAGAACTTCG	CCCCGAGTAGAGGTCATCCAG
SDC4	GGACCTCCTAGAAGGCCGATA	AGGGCCGATCATGGAGTCTT
BCR-ABL	TGCTGACCAACTCGTGTGTG	CCATTCCCCATTGTGATTATAGC
Cd38	TCTCTAGGAAAGCCCAGATCG	GTCCACACCAGGAGTGAGC
Ppig	GGGATAAAGGTCCAGCGTCC	AGGCAGCGAAAGTTCTCACA
Rbpms	CCCGTAGGCTTTGTCAGTTTT	GTAAAGTGCAGGTACTGTGAGC
Vgll4	ATGAACAACAATATCGGCGTTCT	GGGCTCCATGCTGAATTTCC
Tgif2	ATGTCGGACAGCGATCTAGG	TCCCGGAGGATCTTTACTGAC
Map3k7	CCTCGTCTTCTGCCAGTGAG	GTTCACACGTGACAACTGCC
Msi2	AGATCCCACAACGAAACGCT	ACCATCTTAGGTTGCGCTCG
Actb	TCGAGTCGCGTCCACC	GGGAGCATCGTCGCCC
Sdc1-/- genotyping PRIMERS
Primer	Primer (5’-3’)
Sdc1 F	CGGCGAAACCTACAGCCCTC
Sdc1 R	GCATCGGCGAGTGGCGAGTC
Sdc1 KO R	CGAGACTAGTGAGACGTGCTACTTCC
