# Supplementary material for: A stem cell reporter based platform to identify and target drug resistant stem cells in myeloid leukemia
Source: Nat Commun. 2020 Nov 26;11:5998. doi: 10.1038/s41467-020-19782-x (PMC7691523; doi:10.1038/s41467-020-19782-x)
Supplement: Supplementary file 10 — Source Data [file 41467_2020_19782_MOESM10_ESM.xlsx]

## Sheet: Figure 1
Source Data. Source data for all numerical values reported in Figures 1-7 & 9 and Supplementary Figures 1-5.
Figure 1a
GFP-	GFP+
32.8	67.2
8.46	91.54
21.3	78.7
30.3	69.7
Figure 1d
Lin-	Lin+	Lin-	Lin+
6.3	93.7	80.4	19.6
19.6	80.4	80	20
8.8	91.2	84.8	15.2
11.8	88.2	70.3	29.7
Figure 1e
GFP-	GFP+
0	8
1	12
1	9
Figure 1g
Lin- GFP-	Lin- GFP+	Lin- GFP-	Lin- GFP+
4	23	4	19
3	26	3	16
5	22	4	17
Figure 1i
Day	GFP+	GFP-
16	1		1= event
17	1		0= censored case
18	1
18	1
19	1
19	1
19	1
23	1
106		0
106		0
106		0
106		0
106		0
106		0
106		0
106		0
106		0
106		0
Figure 1j
GFP-	GFP+
81.3	10.9
85.6	14.4
85.9	14
Figure 1k
Day	GFP+	GFP-
32	1		1= event
38	1		0= censored case
110	0
110		0
110		0
110		0
51	1
71	1
120	0
120		0
120		0
120		0
Figure 1l			Figure 1l
GFP-	GFP+		GFP-	GFP+
92.05	7.95		0	5
82.8	17.2		0	6
94.33	5.67		0	6
96.67	3.03
Figure 1m			Figure 1m
GFP-	GFP+		GFP-	GFP+
79.5	20.5		0	15
74.3	21.1		0	18
80.2	19.5		0	20

## Sheet: Figure 2
Figure 2b
Imatinib (uM)	GFP-				GFP+
0	92.97	92.08	90.48		49.4	33.1	50.4
0.5	88.2	92.96	89.44		5.1	32.4	35.4
5	86.3	87	86.3	90.09	9.8	16.6	13.8	19.6
Figure 2d
Radiation (Gy)	GFP-			GFP+
0	76	79.5	64.5	96.19	98.34	92.83
5	47	68	57.2	95.61	98.37	94.06
10	33.9	35.9	34.3	93.08	92.32	90.05

## Sheet: Figure 3
Figure 3a					Figure 3c			Figure 3e
Specificity	on GFP+	on GFP-	enrichment			GFP Enrichment			0.5 μg/mL	5 μg/mL
CD55	0.1794	0.0213	8.4045		Itgb7	4.58985		Mouse IgG	20	19
LPAM-1	0.1238	0.0272	4.55		Siglec-F	6.2344			21	22
Siglec-F	0.2362	0.0552	4.2749		CD72	2.53737			22	18
CD72	0.2624	0.0725	3.6207		Sdc1	5.66139		αSdc1	9	6
CD34	0.2536	0.0711	3.5655		LPAM-1	1.81441			8	7
CD326 (Ep-CAM)	0.1404	0.0405	3.4632						9	7
Integrin b7	0.3726	0.1077	3.4583					Rat IgG	12	17
Pan Endothelial Cell Antigen	0.2382	0.0697	3.4165						17	16
GP49 Receptor	0.0624	0.0221	2.8232						17	21
CD25	0.4027	0.1539	2.6173					Siglec-f	7	10
CD314	0.1325	0.0544	2.4366						17	11
CD138	0.1473	0.0616	2.391						21	11
CD209a	0.3064	0.1303	2.3517					Integrin β7	7	9
CD274	0.2896	0.1239	2.3377						10	9
CD41	0.3084	0.1333	2.3126						6	5
CD69	0.3957	0.1799	2.1993					LPAM-1	11	13
CD31 (PECAM-1)	0.436	0.2171	2.0087						9	9
H-2Kb	0.9876	0.5207	1.8967						17	16
CD45RC	0.2014	0.107	1.8827
GITR	0.5291	0.2857	1.8517
CD119	0.7316	0.4049	1.807
CD42d	0.0049	0.0027	1.7961
I-A/I-E	0.0459	0.0262	1.751
CD54 (ICAM-1)	0.6166	0.3729	1.6537
CD48	0.9809	0.6104	1.607
CD3e	0.6955	0.4348	1.5994
CD26	0.3969	0.251	1.5815
CD123	0.1145	0.0729	1.5703
CD147	0.8606	0.5528	1.5568
TCR _ chain	0.7707	0.5032	1.5317
CD29	0.5049	0.341	1.4805
CD49b/Pan-NK	0.0085	0.0058	1.4708
CD9	0.8326	0.5728	1.4535
CD90.2 (Thy-1.2)	0.4365	0.303	1.4407
H-2Db	0.9424	0.6749	1.3965
CD11a	0.7892	0.5788	1.3636
CD106 (VCAM-1)	0.3059	0.2266	1.3499
CD45.2	0.5774	0.437	1.3211
CD18	0.8093	0.6138	1.3184
CD27	0.1342	0.1019	1.3172
CD279	0.0834	0.0637	1.3105
CD104	0.0153	0.0117	1.3068
V GMA 3 TCR	0.0003	0.0002	1.2805
CD19	0.9352	0.7337	1.2747
CD102 (ICAM-2)	0.9839	0.7727	1.2733
CD244.2	0.3059	0.2437	1.2549
CD117 (c-Kit)	0.3483	0.2814	1.2377
CD184 (CXCR4)	0.5963	0.4917	1.2129
CD81	0.9337	0.7832	1.1922
CD45	0.7377	0.6203	1.1892
CD98	0.9679	0.8181	1.1831
CD49e	0.9885	0.8486	1.165
CD71	0.6927	0.6108	1.134
CD244.1	0.1665	0.1496	1.1128
CD43	0.9861	0.9034	1.0916
CD45R/B220	0.0661	0.0606	1.0907
CD73	0.1225	0.1141	1.074
4-1BB Ligand	0.0033	0.003	1.0729
CD62L (L-selectin)	0.9892	0.9338	1.0593
CD49d	0.9755	0.9368	1.0413
CD47	0.9918	0.9595	1.0337
CD61	0.3525	0.346	1.0188
CD44	0.9927	0.976	1.0171
Ly-6A/E (Sca-1)	0.053	0.0528	1.0046
CD24	0.9778	0.9755	1.0024
Crry/p65	0.9763	0.9836	0.9925
CD5	0.6202	0.6252	0.992
CD53	0.1144	0.1176	0.9724
CD23	0.713	0.7379	0.9662
CD195 (CCR5)	0.0149	0.0157	0.9472
QA-1B	0.0133	0.0144	0.9287
CD135	0.0366	0.0396	0.9235
CD273	0.0338	0.0369	0.9143
NKG2A/C/E	0.1229	0.1437	0.8549
CD8a	0.0283	0.0332	0.8517
CD162	0.4483	0.5268	0.851
CD80	0.067	0.0798	0.8393
CD252	0.0934	0.1146	0.8149
CD45RA	0.1783	0.2211	0.8066
H-2KK	0.1031	0.1332	0.7742
CD132	0.0891	0.1206	0.7391
CD134	0.0247	0.0336	0.7362
CD38	0.2179	0.3104	0.7019
CD64	0.0968	0.1386	0.6987
CD137	0.0086	0.0126	0.6859
CD30	0.0544	0.0811	0.6713
IFN alpha/beta receptor 1	0.0416	0.0629	0.6613
CD16/CD32	0.3473	0.5324	0.6523
CD179b	0.0269	0.0415	0.6485
CD131	0.0299	0.0462	0.6471
Pre-BCR	0.0018	0.0029	0.6224
SSEA-4	0.0171	0.0275	0.6206
CD154	0.0003	0.0005	0.617
CD152 (CTLA-4)	0.0105	0.0174	0.6076
Pre-TCR alpha chain	0.0033	0.0054	0.6073
CD223	0.0079	0.0135	0.5875
CD21/CD35	0.1019	0.175	0.5822
H-2Kd	0.2637	0.459	0.5745
CD120b	0.0584	0.1018	0.5733
CD185 (CXCR5)	0.0084	0.0147	0.5677
CD86	0.0701	0.1257	0.5573
NK-1.1	0.0784	0.1414	0.5542
CD13	0.0392	0.0718	0.5458
CD121a	0.0186	0.035	0.5299
CD210 (IL-10R)	0.0303	0.0573	0.5297
IFN-_Rb chain	0.0157	0.031	0.5052
CD51	0.0296	0.0589	0.5024
CD278 (ICOS)	0.054	0.1087	0.4965
CD72	0.0157	0.0318	0.493
CD4	0.0659	0.1371	0.4807
CD70	0.082	0.1709	0.48
CD120a	0.0253	0.054	0.468
PIR-A/B	0.1795	0.3864	0.4645
CD126	0.071	0.1569	0.4525
CD94	0.006	0.0137	0.4411
CD267	0.0047	0.0106	0.4402
CD45.1	0.1115	0.2669	0.4179
CD83	0.0123	0.0295	0.4174
CD153	0.0362	0.0868	0.4164
CD122	0.0487	0.1169	0.4161
Early B lin	0.0008	0.0019	0.4097
RANKL	0.0173	0.0427	0.4046
LY-51	0.0318	0.0803	0.3957
CD124	0.0187	0.0482	0.3889
CD62E (E-selectin)	0.0588	0.1519	0.3869
Ig Lambda light chain	0.0009	0.0023	0.3849
LY-49C LY-49l	0.0408	0.106	0.3847
CD79b	0.0258	0.0699	0.3691
CD2	0.0394	0.1071	0.3678
CD103	0.0092	0.0249	0.3676
CD95	0.0189	0.0515	0.3659
CD35	0.0093	0.0257	0.3605
CD172a	0.0931	0.2714	0.3431
NKG2A/C/E	0.0019	0.0059	0.3299
CD179a	0.0074	0.0227	0.3279
CD40	0.0004	0.0014	0.3119
NKp46	0.0016	0.0052	0.3052
IL-21R	0.003	0.0099	0.3035
H2-M3	0.0112	0.0368	0.3033
CD11b	0.1332	0.4635	0.2874
CD144 (VE-cadherin)	0.013	0.0454	0.2871
gd-TCR	0.0137	0.0485	0.2823
CD28	0.019	0.0674	0.2822
Mac-3	0.0072	0.0274	0.264
H-2KQ	0.0185	0.0703	0.2639
CD253	0.0036	0.0139	0.2614
F4/80-like receptor	0.0159	0.0637	0.2497
Ly-6G & Ly-6C (Gr-1)	0.1005	0.4161	0.2416
Dendritic Cells	0.015	0.0622	0.2412
CD121b	0.0816	0.3414	0.239
CD200	0.0059	0.025	0.2367
CD127	0.0034	0.0145	0.2335
MD-1	0.0043	0.0187	0.2322
CD14	0.0121	0.0528	0.2299
CD140a	0.0034	0.0151	0.2288
MAdCAM-1	0.0015	0.0065	0.2257
SSEA-1	0.0001	0.0007	0.2204
CD284	0.0113	0.0535	0.2111
CD212	0.015	0.0713	0.211
CD11c	0.0222	0.1057	0.2102
CD197 (CCR7)	0.0064	0.0311	0.2067
CD309	0.0032	0.0165	0.194
CD22.2	0.0158	0.0947	0.1672
TER-119	0.0937	0.5631	0.1665
CD125	0.009	0.055	0.1644
CD180	0.0058	0.0361	0.1594
KLRG1	0.0089	0.0606	0.1473
Syndecan-4	0.015	0.1242	0.1207
CD157	0.025	0.2104	0.119
Ly-6G	0.03	0.3398	0.0883
T/B cell activation antigen	0.025	0.3036	0.0822
Ly-6D (ThB)	0.0053	0.1503	0.0352
H-2KS	0.0006	0	0

## Sheet: Figure 4
Figure 4c
WT	Sdc1-/-
19	4	Primary
15	9
11	7
31	13	Secondary
32	12
35	14
Figure 4d
Cell # Plated	WT			Sdc1-/-
25	2	3	3	0	0	0	0	0	0
50	7	5	9	0	0	1	0	1	0
100	10	14	13	1	2	1	0	1	0
200	21	19	21	3	3	2	2	2	3
400	25	26	27	7	6	8	5	4	5
1000	44	42	40	12	9	12	8	9	10
Figure 4e
WT	Sdc1-/-
42.5	4.36
34.7	0.92
31	12.5
	6
Figure 4f
WT	Sdc1-/-
0.8166	0.1784
0.686	0.1395
1.4466	0.1895
Figure 4g
days	WT	Sdc1-/-
10	1		1= event
17	1		0= censored case
18		1
18	1
19	1
20		1
26		1
17	1
28		1
31		1
Figure 4h
	0uM			0.5uM			5.0uM
WT	33	34	35	23	24	22	16	18	16
Sdc1-/-	20	22	26	13	10	11	3	4	3
Figure 4i
Empty GFP	Sdc1 WT	HS null
10	18	26
8	13	22
9	17	20

## Sheet: Figure 5
Figure 5b
shCTRL	shSdc1
16	4	Primary
17	6
12	4
26	6	Secondary
23	4
27	8
Figure 5c
lin- CTRL	lin+ CTRL	lin+ Sdc1 OE
5	3	5
6	3	5
5	1	6
Figure 5d
shCTRL	shSdc1
21.6	2.14
10.44	2.09
12.2	3.87
Figure 5e
days	shCTRL	shSdc1
31	1	1	1= event
45	1		0= censored case
63
64
28	1
31
63		1
95		1
93		1
82		1
75		1
26	1
69		1
Figure 5f
shCTRL	shSdc1
51	10	Primary
54	4
59	9
135	6	Secondary
124	5
136	4
Figure 5p
Colony Size (mm2)
shCTRL	shSdc1
0.202665	0.107935
0.210171	0.097712
0.577092	0.389539
0.816463	0.128717
0.955039	0.655128
0.223518	0.227737
0.37466	0.189227
0.229502	0.543406
0.204217	0.088254
0.087083	0.071993
0.174226	0.100483
0.29556	0.122273
0.347195	0.201832
0.188436	0.121892
0.245243
0.318157
0.609699
0.456787
0.248155
0.30742
0.897494
0.172476
0.275684
0.57389
0.337595
0.202032
0.167808
0.258171
0.327389
0.349581
0.407228
0.615172
Figure 5h			Figure 5h - tech rep
shLacZ	shSDC1		shLacZ	shSDC1
58	6		41	10
60	7		45	12
64	6		51	10
Figure 5i
shLacZ	shSDC1		shLacZ	shSDC1
51	7		0.854749	0.117318	normalized
57	10		0.955307	0.167598
71	8		1.18994	0.134078
83	25		0.976471	0.294118	normalized
80	31		0.941176	0.364706
92	24		1.08235	0.282353
44	8		1	0.181818	normalized
43	10		0.977273	0.227273
47	9		1.06818	0.204545
Figure 5j
shLacZ	shSDC1-A	shSDC1-B
15	6.86	2.5
11	8	4.17
16	5.71	6.67

## Sheet: Figure 6
Figure 6b				Figure 6h
shCTRL	shSdc1			shCTRL	shSdc1
1257	345	Spleen		34	4.89	Spleen
1014	225			14.32	5.49
826.3	95	Femur		16.86	14	Femur
722	115			24	15
Figure 6d
shCTRL	shSdc1
42	28
46	20
36	13
17	16
42	30
63	33
25	21
46	15
21	11
36	10
Figure 6e
shCTRL	shSdc1
0.2857	0.1429
0.4565	0.1
0.5278	0.0769
0.4706	0
0.5714	0.1
0.2381	0.0606
0.4	0
0.5217	0.2
0.4762	0.0909
0.3333	0
Figure 6f
shCTRL	shSdc1
1.02	0.2
0.82	0.49
1.07	0.57
0.56	0.78
0.84	0.57
0.61	0.38
0.56	0.16
0.28	0.15
0.23	0.36
0.1	0.23
0.12	0.51
0.06	0.6
0.08	0.36
0.36	0.1
2.77	0.08
2.47
1.87
2.77
1.3
0.75
0.4
1.67
1.42
1.88
1.4

## Sheet: Figure 7
Figure 7b
shCTRL	shSdc1
36.27	13.6
29.82	17.6
32.8	12.4
24.9	10.4
23.5	9.8
Figure 7c
shCTRL	shSdc1
18.4	2.9
19.6	2.6
20.6	4.6
17.4	5
	Figure 7d
	% of cells counted
	non-polarized	polarized		ratio
shCTRL	41.67	58.33		0.7142
	39.39	60.6		0.7222
shSdc1	68.8	31.2		2.2
	65.7	34.3		1.913
Figure 7e
# of cells
shCTRL	shSdc1
10	15	static
26	32	stationary/probing
61	7	migratory
33	9	interacting
Figure 7g
interaction time (min)
shCTRL*	shSdc1	* time reported as 25 is end of observation, actual time is longer
12	7.5
20.5	5.5
22	2
22	9
23	4.5
25	2
25	2
25	3
25	2
25	7
25	4
25	5.5
25	6
25
25
25
25
25
25
25
25
25
25
25
25
25
25
25
25
25
25
25
Figure 7h
shCTRL	shSdc1
8.4	31.3
10	32.4
9.8	30.2
8	33.1

## Sheet: Figure 9
Figure 9a
shCTRL	shItgb7
7	1	Primary
10	1
8	2
11	1	Secondary
12	2
9	1
Figure 9b
shCTRL	shSdc1
40	6.5
30	7.7
54.8	14.9
Figure 9c
WT	Sdc1-/-
27.1	13.8
32.8	15.9
31	18
27.7	16.7
Figure 9d
WT		Sdc1-/-
Resting	PMA	Resting	PMA
0.0107036	0.267745	0.0067374	0.113505
0.028382	0.304435	0.0177912	0.102976
Figure 9e
WT		Sdc1-/-
Resting	PMA	Resting	PMA
0.0689062	0.127695	0.0612159	0.13138
0.0311696	0.132314	0.0521445	0.142674
Figure 9f
GFP	Sdc1	Itgb7	Sdc1/Itgb7
7	17	8	34	Primary
5	18	14	35
6	16	12	30
6	16	17	26	Secondary
7	17	21	31
6	18	20	33
Figure 9g
WT	Sdc1-/-
GFP	GFP	Sdc1	Itgb7
30.7	9.6	15.1	41.1
29.3	6.8	20.3	52.3
27.4	13.5	25.7	59.7

## Sheet: Sup Fig 1 
Supp Figure 1c
Target	Sample	Cq	Expression	SEM
Actb	Reporter-	23.9216
Actb	Reporter-	23.9612
Actb	Reporter-	24.0035
Msi2	Reporter-	31.6034	1	0.144482
Msi2	Reporter-	32.3223
Msi2	Reporter-	31.9784
Tgif2	Reporter-	32.8492	1	0.15959
Tgif2	Reporter-	32.7688
Tgif2	Reporter-	33.4925
Vgll4	Reporter-	32.6991	1	0.16907
Vgll4	Reporter-	33.3457
Vgll4	Reporter-	32.5568
Map3k7	Reporter-	32.3299	1	0.20572
Map3k7	Reporter-	33.1469
Map3k7	Reporter-	32.2026
Rbpms	Reporter-	35.4993	1	0.4482
Rbpms	Reporter-	35.6457
Rbpms	Reporter-	35.444
Ppig	Reporter-	28.2414	1	0.023
Ppig	Reporter-	28.3214
Ppig	Reporter-	28.2726
Actb	Reporter+	19.6635
Actb	Reporter+	19.7591
Actb	Reporter+	19.8423
Msi2	Reporter+	24.4728	10.0938	0.44559
Msi2	Reporter+	24.4517
Msi2	Reporter+	24.352
Tgif2	Reporter+	27.3503	2.91772	0.12367
Tgif2	Reporter+	27.2513
Tgif2	Reporter+	27.2531
Vgll4	Reporter+	27.4853	2.15941	0.10646
Vgll4	Reporter+	27.5176
Vgll4	Reporter+	27.6454
Map3k7	Reporter+	26.3881	3.75396	0.16431
Map3k7	Reporter+	26.4324
Map3k7	Reporter+	26.5122
Rbpms	Reporter+	27.9695	9.49234	0.58634
Rbpms	Reporter+	28.2146
Rbpms	Reporter+	28.0432
Ppig	Reporter+	22.588	2.96894	0.14121
Ppig	Reporter+	22.4359
Ppig	Reporter+	22.4802
Supp Figure 1d
[Imatinib]	Reporter+		Reporter-
0 μM	0.06	0.09	0	0.02
0.5 μM	0.1	0.19	0	0.05
5 μM	0.31	0.47	0	0.08
Supp Figure 1e
WT	Sdc1-/-
34.26	41.97	CD11b
54.01	54.01	Gr1
3.39	4.2	CD121b
25.67	34.48	Ly6d
36.18	60.22	Sdc4
Supp Figure 1f
WT	Sdc1-/-
96.79	93.26	CD49d
99.79	98.61	CD49e
99.16	92.9	CD47
43.15	38.99	CD184

## Sheet: Sup Fig 2
Supp Figure 2a -- uncropped PCR gel
Supp Figure 2b
WT	Sdc1-/-
8195000	5808000
7711000	7579000
Supp Figure 2c
WT	Sdc1-/-
0.00603	0.00832	Percent
0.00649	0.00358
49.4147	48.318	Cell Number
50.0622	27.1386
Supp Figure 2d
WT	Sdc1-/-
0.182012	0.120949	Percent
0.082008	0.108742
14915.9	7024.69	Cell Number
6323.64	8241.57
Supp Figure 2e
WT	Sdc1-/-
4.24022	13.3866	Percent
5.9626	14.3449
347486	777492	Cell Number
459776	1087201
Supp Figure 2f
WT			Sdc1-/-
CMP	GMP	MEP	CMP	GMP	MEP
0.107633	0.107966	0.179277	0.0856769	0.0371308	0.0994755	Percent
0.0507675	0.0606962	0.124577	0.0877877	0.0812608	0.116506
8820.52	8847.83	14691.8	4976.11	2156.56	5777.54	Cell Number
3914.68	4680.28	9606.14	6653.43	6158.75	8830.02
Supp Figure 2g
WT	Sdc1-/-
34.8	36.9	Percent
55.7	39.9
2851860	2143152	Cell Number
4295027	3024021
Supp Figure 2h
WT			Sdc1-/-
Ter119	B220	CD3	Ter119	B220	CD3
15.6	30.7	3.25	12.4	28.4	3.04	Percent
7.95	16.3	3.66	11.5	28.8	3
1330868	2515865	26633.8	805570	1649472	17656.3	Cell Number
640784	1256893	28222.3	934491	2182752	22737

[truncated: 3 more sheets: Sup Fig 3, Sup Fig 4, Sup Fig 5]
